# Supplementary material for: Improving the Stability of Ball-Milled Lead Halide Perovskites via Ethanol/Water-Induced Phase Transition
Source: Nanomaterials (Basel). 2022 Mar 10;12(6):920. doi: 10.3390/nano12060920 (PMC8954044; doi:10.3390/nano12060920)
Supplement: Supplementary file 1 [file nanomaterials-12-00920-s001.zip]

Archive with 1 entries (1 files):
- nanomaterials-1611161-supplementary.pdf
